# Supplementary material for: Investigation of glucose-6-phosphate dehydrogenase (G6PD) deficiency prevalence in a Plasmodium vivax-endemic area in the Republic of Korea (ROK)
Source: Malar J. 2020 Sep 1;19:317. doi: 10.1186/s12936-020-03393-4 (PMC7465311; doi:10.1186/s12936-020-03393-4)
Supplement: Supplementary file 2 — Additional file 2. G6PD activity (U/gHb) of all participants. [file 12936_2020_3393_MOESM2_ESM.xlsx]

## Sheet: Sheet1
G6PD Activity of all participants
	number	U/g Hb		number	U/g Hb		number	U/g Hb		number	U/g Hb		number	U/g Hb		number	U/g Hb		number	U/g Hb		number	U/g Hb		number	U/g Hb
	1	4.82		201	6.31		401	6.71		601	7.1		801	7.45		1001	7.83		1201	8.27		1401	8.84		1601	10.38
	2	4.86		202	6.31		402	6.71		602	7.1		802	7.45		1002	7.83		1202	8.28		1402	8.84		1602	10.39
	3	4.97		203	6.32		403	6.71		603	7.1		803	7.45		1003	7.83		1203	8.28		1403	8.84		1603	10.4
	4	5		204	6.32		404	6.72		604	7.1		804	7.45		1004	7.83		1204	8.28		1404	8.84		1604	10.42
	5	5		205	6.33		405	6.72		605	7.1		805	7.45		1005	7.84		1205	8.28		1405	8.85		1605	10.49
	6	5.03		206	6.33		406	6.73		606	7.1		806	7.45		1006	7.84		1206	8.28		1406	8.85		1606	10.52
	7	5.13		207	6.33		407	6.73		607	7.1		807	7.47		1007	7.84		1207	8.29		1407	8.85		1607	10.55
	8	5.13		208	6.33		408	6.73		608	7.11		808	7.47		1008	7.85		1208	8.29		1408	8.85		1608	10.55
	9	5.13		209	6.34		409	6.73		609	7.11		809	7.47		1009	7.85		1209	8.29		1409	8.85		1609	10.57
	10	5.14		210	6.34		410	6.73		610	7.11		810	7.47		1010	7.85		1210	8.29		1410	8.85		1610	10.57
	11	5.15		211	6.34		411	6.73		611	7.11		811	7.47		1011	7.85		1211	8.29		1411	8.86		1611	10.61
	12	5.16		212	6.34		412	6.73		612	7.11		812	7.47		1012	7.86		1212	8.29		1412	8.86		1612	10.62
	13	5.17		213	6.34		413	6.74		613	7.11		813	7.47		1013	7.86		1213	8.29		1413	8.86		1613	10.62
	14	5.19		214	6.34		414	6.74		614	7.12		814	7.47		1014	7.86		1214	8.3		1414	8.86		1614	10.64
	15	5.19		215	6.34		415	6.75		615	7.12		815	7.47		1015	7.86		1215	8.3		1415	8.86		1615	10.64
	16	5.22		216	6.35		416	6.75		616	7.13		816	7.47		1016	7.86		1216	8.3		1416	8.86		1616	10.67
	17	5.24		217	6.35		417	6.75		617	7.13		817	7.47		1017	7.87		1217	8.3		1417	8.87		1617	10.69
	18	5.26		218	6.35		418	6.75		618	7.13		818	7.48		1018	7.87		1218	8.3		1418	8.87		1618	10.69
	19	5.29		219	6.35		419	6.75		619	7.13		819	7.48		1019	7.87		1219	8.3		1419	8.87		1619	10.71
	20	5.3		220	6.35		420	6.75		620	7.13		820	7.48		1020	7.87		1220	8.3		1420	8.88		1620	10.77
	21	5.31		221	6.35		421	6.75		621	7.13		821	7.48		1021	7.88		1221	8.3		1421	8.88		1621	10.79
	22	5.33		222	6.35		422	6.76		622	7.13		822	7.48		1022	7.88		1222	8.31		1422	8.88		1622	10.8
	23	5.33		223	6.36		423	6.76		623	7.13		823	7.5		1023	7.88		1223	8.31		1423	8.88		1623	10.86
	24	5.35		224	6.37		424	6.76		624	7.13		824	7.5		1024	7.88		1224	8.31		1424	8.88		1624	10.88
	25	5.46		225	6.37		425	6.77		625	7.13		825	7.5		1025	7.88		1225	8.32		1425	8.88		1625	10.99
	26	5.47		226	6.37		426	6.77		626	7.13		826	7.5		1026	7.89		1226	8.32		1426	8.89		1626	11.06
	27	5.47		227	6.38		427	6.77		627	7.14		827	7.5		1027	7.89		1227	8.32		1427	8.89		1627	11.18
	28	5.47		228	6.38		428	6.77		628	7.14		828	7.5		1028	7.89		1228	8.32		1428	8.89		1628	11.21
	29	5.47		229	6.38		429	6.77		629	7.14		829	7.5		1029	7.89		1229	8.32		1429	8.89		1629	11.22
	30	5.48		230	6.38		430	6.77		630	7.14		830	7.5		1030	7.89		1230	8.32		1430	8.9		1630	11.65
	31	5.48		231	6.38		431	6.78		631	7.15		831	7.5		1031	7.89		1231	8.33		1431	8.9		1631	12.2
	32	5.51		232	6.39		432	6.78		632	7.15		832	7.5		1032	7.9		1232	8.33		1432	8.9		1632	12.78
	33	5.54		233	6.39		433	6.78		633	7.15		833	7.51		1033	7.9		1233	8.33		1433	8.9
	34	5.54		234	6.39		434	6.78		634	7.15		834	7.51		1034	7.9		1234	8.33		1434	8.9
	35	5.55		235	6.4		435	6.78		635	7.15		835	7.51		1035	7.91		1235	8.33		1435	8.91
	36	5.56		236	6.4		436	6.79		636	7.15		836	7.52		1036	7.91		1236	8.33		1436	8.91
	37	5.56		237	6.41		437	6.79		637	7.15		837	7.52		1037	7.91		1237	8.33		1437	8.91
	38	5.56		238	6.41		438	6.8		638	7.16		838	7.52		1038	7.91		1238	8.34		1438	8.91
	39	5.57		239	6.41		439	6.8		639	7.16		839	7.52		1039	7.92		1239	8.34		1439	8.92
	40	5.58		240	6.41		440	6.8		640	7.16		840	7.52		1040	7.92		1240	8.35		1440	8.92
	41	5.59		241	6.41		441	6.8		641	7.16		841	7.53		1041	7.92		1241	8.35		1441	8.92
	42	5.59		242	6.42		442	6.81		642	7.16		842	7.53		1042	7.92		1242	8.36		1442	8.92
	43	5.61		243	6.42		443	6.81		643	7.17		843	7.53		1043	7.93		1243	8.36		1443	8.92
	44	5.61		244	6.42		444	6.81		644	7.17		844	7.53		1044	7.93		1244	8.36		1444	8.93
	45	5.63		245	6.42		445	6.82		645	7.17		845	7.53		1045	7.93		1245	8.36		1445	8.93
	46	5.63		246	6.42		446	6.82		646	7.17		846	7.53		1046	7.93		1246	8.38		1446	8.93
	47	5.65		247	6.42		447	6.82		647	7.17		847	7.53		1047	7.94		1247	8.38		1447	8.94
	48	5.66		248	6.42		448	6.82		648	7.17		848	7.53		1048	7.94		1248	8.39		1448	8.95
	49	5.67		249	6.42		449	6.83		649	7.18		849	7.54		1049	7.94		1249	8.39		1449	8.95
	50	5.68		250	6.42		450	6.83		650	7.18		850	7.55		1050	7.95		1250	8.39		1450	8.96
	51	5.69		251	6.43		451	6.83		651	7.18		851	7.55		1051	7.95		1251	8.39		1451	8.96
	52	5.69		252	6.43		452	6.83		652	7.18		852	7.55		1052	7.95		1252	8.39		1452	8.96
	53	5.69		253	6.43		453	6.83		653	7.19		853	7.55		1053	7.95		1253	8.39		1453	8.97
	54	5.7		254	6.43		454	6.83		654	7.19		854	7.55		1054	7.95		1254	8.39		1454	8.98
	55	5.71		255	6.44		455	6.83		655	7.19		855	7.55		1055	7.95		1255	8.39		1455	8.98
	56	5.72		256	6.44		456	6.84		656	7.19		856	7.56		1056	7.95		1256	8.4		1456	8.98
	57	5.72		257	6.44		457	6.84		657	7.19		857	7.56		1057	7.96		1257	8.41		1457	8.98
	58	5.73		258	6.44		458	6.84		658	7.19		858	7.56		1058	7.96		1258	8.41		1458	8.99
	59	5.74		259	6.45		459	6.84		659	7.19		859	7.56		1059	7.96		1259	8.41		1459	8.99
	60	5.74		260	6.45		460	6.84		660	7.19		860	7.57		1060	7.96		1260	8.42		1460	9
	61	5.76		261	6.45		461	6.85		661	7.2		861	7.57		1061	7.96		1261	8.42		1461	9
	62	5.77		262	6.45		462	6.85		662	7.2		862	7.57		1062	7.97		1262	8.42		1462	9.01
	63	5.77		263	6.45		463	6.85		663	7.2		863	7.57		1063	7.97		1263	8.42		1463	9.02
	64	5.77		264	6.45		464	6.85		664	7.2		864	7.58		1064	7.97		1264	8.42		1464	9.03
	65	5.78		265	6.46		465	6.85		665	7.2		865	7.58		1065	7.97		1265	8.42		1465	9.03
	66	5.78		266	6.46		466	6.85		666	7.2		866	7.58		1066	7.99		1266	8.42		1466	9.03
	67	5.78		267	6.46		467	6.86		667	7.2		867	7.58		1067	7.99		1267	8.42		1467	9.04
	68	5.79		268	6.46		468	6.86		668	7.2		868	7.58		1068	7.99		1268	8.43		1468	9.04
	69	5.79		269	6.46		469	6.86		669	7.2		869	7.58		1069	7.99		1269	8.43		1469	9.05
	70	5.8		270	6.46		470	6.86		670	7.21		870	7.58		1070	7.99		1270	8.43		1470	9.05
	71	5.81		271	6.46		471	6.86		671	7.21		871	7.58		1071	7.99		1271	8.44		1471	9.05
	72	5.82		272	6.47		472	6.87		672	7.21		872	7.58		1072	8		1272	8.44		1472	9.06
	73	5.82		273	6.47		473	6.87		673	7.21		873	7.58		1073	8		1273	8.44		1473	9.06
	74	5.83		274	6.47		474	6.87		674	7.22		874	7.58		1074	8		1274	8.44		1474	9.06
	75	5.84		275	6.47		475	6.87		675	7.22		875	7.58		1075	8		1275	8.44		1475	9.07
	76	5.84		276	6.47		476	6.88		676	7.22		876	7.59		1076	8		1276	8.44		1476	9.07
	77	5.85		277	6.47		477	6.88		677	7.22		877	7.59		1077	8.01		1277	8.44		1477	9.07
	78	5.85		278	6.48		478	6.88		678	7.22		878	7.59		1078	8.01		1278	8.44		1478	9.08
	79	5.86		279	6.48		479	6.89		679	7.23		879	7.59		1079	8.01		1279	8.45		1479	9.08
	80	5.86		280	6.48		480	6.89		680	7.23		880	7.59		1080	8.01		1280	8.45		1480	9.08
	81	5.86		281	6.49		481	6.89		681	7.23		881	7.59		1081	8.01		1281	8.45		1481	9.08
	82	5.87		282	6.49		482	6.89		682	7.23		882	7.6		1082	8.02		1282	8.45		1482	9.11
	83	5.88		283	6.49		483	6.89		683	7.23		883	7.6		1083	8.02		1283	8.46		1483	9.12
	84	5.88		284	6.49		484	6.89		684	7.23		884	7.6		1084	8.02		1284	8.46		1484	9.13
	85	5.88		285	6.5		485	6.9		685	7.24		885	7.6		1085	8.02		1285	8.46		1485	9.14
	86	5.89		286	6.5		486	6.9		686	7.24		886	7.6		1086	8.03		1286	8.46		1486	9.16
	87	5.9		287	6.5		487	6.9		687	7.24		887	7.6		1087	8.03		1287	8.46		1487	9.16
	88	5.9		288	6.5		488	6.9		688	7.24		888	7.6		1088	8.03		1288	8.46		1488	9.16
	89	5.91		289	6.5		489	6.9		689	7.24		889	7.61		1089	8.03		1289	8.47		1489	9.16
	90	5.91		290	6.5		490	6.9		690	7.25		890	7.61		1090	8.04		1290	8.47		1490	9.16
	91	5.91		291	6.5		491	6.9		691	7.25		891	7.61		1091	8.04		1291	8.47		1491	9.16
	92	5.92		292	6.5		492	6.9		692	7.25		892	7.61		1092	8.04		1292	8.47		1492	9.17
	93	5.92		293	6.5		493	6.9		693	7.25		893	7.62		1093	8.04		1293	8.48		1493	9.17
	94	5.93		294	6.51		494	6.9		694	7.26		894	7.62		1094	8.04		1294	8.48		1494	9.18
	95	5.94		295	6.52		495	6.9		695	7.26		895	7.62		1095	8.04		1295	8.48		1495	9.18
	96	5.94		296	6.52		496	6.9		696	7.26		896	7.62		1096	8.05		1296	8.48		1496	9.19
	97	5.95		297	6.52		497	6.91		697	7.26		897	7.63		1097	8.05		1297	8.48		1497	9.2
	98	5.95		298	6.52		498	6.91		698	7.26		898	7.63		1098	8.05		1298	8.48		1498	9.21
	99	5.96		299	6.52		499	6.91		699	7.27		899	7.63		1099	8.05		1299	8.49		1499	9.21
	100	5.96		300	6.53		500	6.91		700	7.27		900	7.64		1100	8.05		1300	8.49		1500	9.21
	101	5.96		301	6.53		501	6.91		701	7.27		901	7.64		1101	8.06		1301	8.49		1501	9.22
	102	5.96		302	6.54		502	6.92		702	7.27		902	7.64		1102	8.06		1302	8.5		1502	9.22
	103	5.97		303	6.54		503	6.92		703	7.28		903	7.65		1103	8.06		1303	8.5		1503	9.24
	104	5.97		304	6.54		504	6.92		704	7.28		904	7.65		1104	8.06		1304	8.5		1504	9.25
	105	5.97		305	6.54		505	6.92		705	7.28		905	7.65		1105	8.06		1305	8.5		1505	9.26
	106	5.98		306	6.54		506	6.92		706	7.28		906	7.65		1106	8.06		1306	8.51		1506	9.26
	107	5.98		307	6.54		507	6.93		707	7.28		907	7.65		1107	8.07		1307	8.51		1507	9.27
	108	5.98		308	6.55		508	6.93		708	7.28		908	7.65		1108	8.07		1308	8.51		1508	9.27
	109	5.98		309	6.55		509	6.94		709	7.29		909	7.66		1109	8.07		1309	8.51		1509	9.27
	110	5.99		310	6.55		510	6.94		710	7.29		910	7.66		1110	8.07		1310	8.51		1510	9.27
	111	5.99		311	6.56		511	6.94		711	7.29		911	7.66		1111	8.07		1311	8.51		1511	9.29
	112	5.99		312	6.56		512	6.94		712	7.29		912	7.66		1112	8.08		1312	8.52		1512	9.3
	113	6		313	6.56		513	6.94		713	7.29		913	7.66		1113	8.08		1313	8.52		1513	9.3
	114	6		314	6.56		514	6.94		714	7.3		914	7.66		1114	8.08		1314	8.53		1514	9.31
	115	6		315	6.56		515	6.95		715	7.3		915	7.66		1115	8.08		1315	8.54		1515	9.31
	116	6.01		316	6.56		516	6.95		716	7.3		916	7.67		1116	8.08		1316	8.54		1516	9.32
	117	6.01		317	6.56		517	6.95		717	7.31		917	7.67		1117	8.08		1317	8.54		1517	9.34
	118	6.01		318	6.56		518	6.95		718	7.31		918	7.67		1118	8.09		1318	8.54		1518	9.34
	119	6.01		319	6.56		519	6.95		719	7.31		919	7.67		1119	8.09		1319	8.55		1519	9.35
	120	6.01		320	6.57		520	6.96		720	7.31		920	7.68		1120	8.09		1320	8.55		1520	9.38
	121	6.03		321	6.57		521	6.96		721	7.31		921	7.68		1121	8.09		1321	8.55		1521	9.39
	122	6.03		322	6.57		522	6.96		722	7.31		922	7.68		1122	8.09		1322	8.56		1522	9.4
	123	6.04		323	6.57		523	6.96		723	7.31		923	7.68		1123	8.09		1323	8.56		1523	9.4
	124	6.04		324	6.58		524	6.96		724	7.32		924	7.68		1124	8.1		1324	8.56		1524	9.41
	125	6.04		325	6.58		525	6.96		725	7.32		925	7.69		1125	8.1		1325	8.57		1525	9.41
	126	6.04		326	6.58		526	6.96		726	7.32		926	7.69		1126	8.1		1326	8.57		1526	9.41
	127	6.04		327	6.58		527	6.96		727	7.32		927	7.69		1127	8.11		1327	8.58		1527	9.44
	128	6.04		328	6.59		528	6.97		728	7.32		928	7.69		1128	8.11		1328	8.58		1528	9.46
	129	6.05		329	6.59		529	6.97		729	7.32		929	7.69		1129	8.11		1329	8.58		1529	9.47
	130	6.05		330	6.59		530	6.97		730	7.32		930	7.69		1130	8.11		1330	8.58		1530	9.47
	131	6.05		331	6.59		531	6.97		731	7.32		931	7.7		1131	8.12		1331	8.59		1531	9.48
	132	6.06		332	6.6		532	6.98		732	7.33		932	7.71		1132	8.12		1332	8.6		1532	9.53
	133	6.06		333	6.6		533	6.98		733	7.33		933	7.71		1133	8.12		1333	8.6		1533	9.55
	134	6.06		334	6.6		534	6.98		734	7.34		934	7.71		1134	8.13		1334	8.61		1534	9.55
	135	6.06		335	6.6		535	6.98		735	7.34		935	7.71		1135	8.13		1335	8.61		1535	9.56
	136	6.06		336	6.6		536	6.98		736	7.34		936	7.71		1136	8.13		1336	8.61		1536	9.56
	137	6.07		337	6.6		537	6.98		737	7.34		937	7.71		1137	8.13		1337	8.62		1537	9.56
	138	6.08		338	6.6		538	6.99		738	7.35		938	7.72		1138	8.13		1338	8.63		1538	9.57
	139	6.08		339	6.6		539	6.99		739	7.35		939	7.72		1139	8.14		1339	8.63		1539	9.58
	140	6.08		340	6.6		540	6.99		740	7.35		940	7.72		1140	8.14		1340	8.64		1540	9.58
	141	6.08		341	6.6		541	6.99		741	7.35		941	7.72		1141	8.15		1341	8.64		1541	9.59
	142	6.1		342	6.61		542	6.99		742	7.35		942	7.72		1142	8.15		1342	8.64		1542	9.6
	143	6.1		343	6.61		543	6.99		743	7.35		943	7.73		1143	8.15		1343	8.64		1543	9.6
	144	6.1		344	6.61		544	7		744	7.35		944	7.73		1144	8.15		1344	8.64		1544	9.6
	145	6.11		345	6.62		545	7		745	7.36		945	7.73		1145	8.16		1345	8.65		1545	9.66
	146	6.11		346	6.62		546	7		746	7.36		946	7.73		1146	8.16		1346	8.65		1546	9.67
	147	6.12		347	6.62		547	7		747	7.36		947	7.73		1147	8.16		1347	8.65		1547	9.69
	148	6.12		348	6.62		548	7		748	7.36		948	7.73		1148	8.16		1348	8.65		1548	9.7
	149	6.13		349	6.62		549	7		749	7.37		949	7.73		1149	8.17		1349	8.66		1549	9.71
	150	6.13		350	6.63		550	7.01		750	7.37		950	7.74		1150	8.17		1350	8.66		1550	9.72
	151	6.14		351	6.63		551	7.01		751	7.37		951	7.74		1151	8.18		1351	8.66		1551	9.72
	152	6.14		352	6.63		552	7.01		752	7.38		952	7.74		1152	8.18		1352	8.66		1552	9.72
	153	6.14		353	6.63		553	7.01		753	7.38		953	7.74		1153	8.18		1353	8.67		1553	9.73
	154	6.14		354	6.63		554	7.02		754	7.38		954	7.74		1154	8.18		1354	8.67		1554	9.74
	155	6.14		355	6.63		555	7.02		755	7.38		955	7.74		1155	8.19		1355	8.67		1555	9.75
	156	6.15		356	6.63		556	7.02		756	7.38		956	7.74		1156	8.19		1356	8.67		1556	9.76
	157	6.15		357	6.63		557	7.02		757	7.38		957	7.74		1157	8.19		1357	8.67		1557	9.79
	158	6.15		358	6.63		558	7.02		758	7.39		958	7.75		1158	8.2		1358	8.68		1558	9.8
	159	6.16		359	6.63		559	7.03		759	7.39		959	7.75		1159	8.2		1359	8.68		1559	9.81
	160	6.16		360	6.63		560	7.03		760	7.39		960	7.76		1160	8.2		1360	8.68		1560	9.81
	161	6.16		361	6.63		561	7.03		761	7.39		961	7.76		1161	8.2		1361	8.68		1561	9.81
	162	6.17		362	6.64		562	7.03		762	7.39		962	7.76		1162	8.2		1362	8.68		1562	9.86
	163	6.17		363	6.65		563	7.03		763	7.39		963	7.76		1163	8.21		1363	8.68		1563	9.86
	164	6.17		364	6.65		564	7.03		764	7.39		964	7.76		1164	8.21		1364	8.69		1564	9.87
	165	6.17		365	6.65		565	7.03		765	7.39		965	7.76		1165	8.21		1365	8.69		1565	9.87
	166	6.17		366	6.65		566	7.03		766	7.4		966	7.77		1166	8.21		1366	8.69		1566	9.87
	167	6.17		367	6.65		567	7.04		767	7.4		967	7.77		1167	8.21		1367	8.7		1567	9.88
	168	6.18		368	6.65		568	7.04		768	7.4		968	7.78		1168	8.21		1368	8.7		1568	9.93
	169	6.18		369	6.65		569	7.04		769	7.4		969	7.78		1169	8.21		1369	8.7		1569	9.93
	170	6.19		370	6.65		570	7.04		770	7.4		970	7.78		1170	8.21		1370	8.7		1570	9.93
	171	6.19		371	6.65		571	7.04		771	7.4		971	7.78		1171	8.21		1371	8.71		1571	9.93
	172	6.2		372	6.65		572	7.05		772	7.4		972	7.78		1172	8.22		1372	8.72		1572	9.94
	173	6.21		373	6.65		573	7.05		773	7.4		973	7.78		1173	8.22		1373	8.72		1573	10
	174	6.21		374	6.67		574	7.05		774	7.41		974	7.78		1174	8.23		1374	8.72		1574	10
	175	6.22		375	6.67		575	7.05		775	7.41		975	7.78		1175	8.23		1375	8.73		1575	10
	176	6.22		376	6.67		576	7.05		776	7.41		976	7.78		1176	8.23		1376	8.73		1576	10
	177	6.22		377	6.67		577	7.05		777	7.41		977	7.79		1177	8.24		1377	8.74		1577	10.06
	178	6.23		378	6.67		578	7.06		778	7.41		978	7.79		1178	8.24		1378	8.74		1578	10.06
	179	6.23		379	6.67		579	7.06		779	7.41		979	7.79		1179	8.24		1379	8.74		1579	10.06
	180	6.23		380	6.67		580	7.06		780	7.41		980	7.8		1180	8.24		1380	8.74		1580	10.07
	181	6.23		381	6.67		581	7.06		781	7.41		981	7.8		1181	8.24		1381	8.75		1581	10.07
	182	6.24		382	6.68		582	7.06		782	7.41		982	7.8		1182	8.24		1382	8.76		1582	10.08
	183	6.24		383	6.69		583	7.06		783	7.41		983	7.8		1183	8.24		1383	8.76		1583	10.13
	184	6.24		384	6.69		584	7.06		784	7.41		984	7.8		1184	8.25		1384	8.76		1584	10.13
	185	6.24		385	6.69		585	7.06		785	7.41		985	7.81		1185	8.25		1385	8.77		1585	10.13
	186	6.24		386	6.69		586	7.06		786	7.42		986	7.81		1186	8.25		1386	8.77		1586	10.13
	187	6.25		387	6.69		587	7.07		787	7.42		987	7.81		1187	8.25		1387	8.77		1587	10.14
	188	6.25		388	6.7		588	7.07		788	7.43		988	7.81		1188	8.25		1388	8.77		1588	10.15
	189	6.25		389	6.7		589	7.07		789	7.43		989	7.81		1189	8.25		1389	8.78		1589	10.19
	190	6.25		390	6.7		590	7.07		790	7.43		990	7.81		1190	8.25		1390	8.78		1590	10.2
	191	6.25		391	6.7		591	7.07		791	7.44		991	7.81		1191	8.25		1391	8.78		1591	10.2
	192	6.27		392	6.7		592	7.07		792	7.44		992	7.82		1192	8.26		1392	8.79		1592	10.2
	193	6.27		393	6.71		593	7.08		793	7.44		993	7.82		1193	8.26		1393	8.8		1593	10.22
	194	6.27		394	6.71		594	7.08		794	7.44		994	7.83		1194	8.26		1394	8.81		1594	10.22
	195	6.27		395	6.71		595	7.09		795	7.44		995	7.83		1195	8.27		1395	8.81		1595	10.22
	196	6.27		396	6.71		596	7.09		796	7.44		996	7.83		1196	8.27		1396	8.82		1596	10.22
	197	6.28		397	6.71		597	7.09		797	7.44		997	7.83		1197	8.27		1397	8.82		1597	10.25
	198	6.28		398	6.71		598	7.09		798	7.45		998	7.83		1198	8.27		1398	8.83		1598	10.26
	199	6.29		399	6.71		599	7.1		799	7.45		999	7.83		1199	8.27		1399	8.83		1599	10.33
	200	6.29		400	6.71		600	7.1		800	7.45		1000	7.83		1200	8.27		1400	8.84		1600	10.37

## Sheet: Sheet2
		U/g
	1	4.82	4.8	2		4.6	0
	2	4.86				4.7	0
	3	4.97	4.9	1		4.8	2
	4	5	5	3		4.9	1
	5	5				5	3
	6	5.03				5.1	9
	7	5.13	5.1	9		5.2	4
	8	5.13				5.3	5
	9	5.13				5.4	7
	10	5.14				5.5	11
	11	5.15				5.6	11
	12	5.16				5.7	16
	13	5.17				5.8	17
	14	5.19				5.9	26
	15	5.19				6	29
	16	5.22	5.2	4		6.1	30
	17	5.24				6.2	29
	18	5.26				6.3	34
	19	5.29				6.4	50
	20	5.3	5.3	5		6.5	47
	21	5.31				6.6	56
	22	5.33				6.7	50
	23	5.33				6.8	47
	24	5.35				6.9	59
	25	5.46	5.4	7		7	55
	26	5.47				7.1	62
	27	5.47				7.2	53
	28	5.47				7.3	52
	29	5.47				7.4	57
	30	5.48				7.5	59
	31	5.48				7.6	49
	32	5.51	5.5	11		7.7	49
	33	5.54				7.8	52
	34	5.54				7.9	40
	35	5.55				8	52
	36	5.56				8.1	34
	37	5.56				8.2	56
	38	5.56				8.3	42
	39	5.57				8.4	46
	40	5.58				8.5	30
	41	5.59				8.6	35
	42	5.59				8.7	26
	43	5.61	5.6	11		8.8	37
	44	5.61				8.9	30
	45	5.63				9	22
	46	5.63				9.1	15
	47	5.65				9.2	15
	48	5.66				9.3	10
	49	5.67				9.4	10
	50	5.68				9.5	10
	51	5.69				9.6	6
	52	5.69				9.7	10
	53	5.69				9.8	10
	54	5.7	5.7	16		9.9	5
	55	5.71				10	10
	56	5.72				10.1	7
	57	5.72				10.2	9
	58	5.73				10.3	4
	59	5.74				10.4	3
	60	5.74				10.5	5
	61	5.76				10.6	8
	62	5.77				10.7	3
	63	5.77				10.8	3
	64	5.77				10.9	1
	65	5.78				11	1
	66	5.78				11.1	1
	67	5.78				11.2	2
	68	5.79				11.3	0
	69	5.79				11.4	0
	70	5.8	5.8	17		11.5	0
	71	5.81				11.6	1
	72	5.82				11.7
	73	5.82				11.8
	74	5.83				11.9
	75	5.84				12
	76	5.84				12.1
	77	5.85				12.2	1
	78	5.85				12.3
	79	5.86				12.4
	80	5.86				12.5
	81	5.86				12.6
	82	5.87				12.7	1
	83	5.88
	84	5.88
	85	5.88
	86	5.89
	87	5.9	5.9	26
	88	5.9
	89	5.91
	90	5.91
	91	5.91
	92	5.92
	93	5.92
	94	5.93
	95	5.94
	96	5.94
	97	5.95
	98	5.95
	99	5.96
	100	5.96
	101	5.96
	102	5.96
	103	5.97
	104	5.97
	105	5.97
	106	5.98
	107	5.98
	108	5.98
	109	5.98
	110	5.99
	111	5.99
	112	5.99
	113	6	6	29
	114	6
	115	6
	116	6.01
	117	6.01
	118	6.01
	119	6.01
	120	6.01
	121	6.03
	122	6.03
	123	6.04
	124	6.04
	125	6.04
	126	6.04
	127	6.04
	128	6.04
	129	6.05
	130	6.05
	131	6.05
	132	6.06
	133	6.06
	134	6.06
	135	6.06
	136	6.06
	137	6.07
	138	6.08
	139	6.08
	140	6.08
	141	6.08
	142	6.1	6.1	30
	143	6.1
	144	6.1
	145	6.11
	146	6.11
	147	6.12
	148	6.12
	149	6.13
	150	6.13
	151	6.14
	152	6.14
	153	6.14
	154	6.14
	155	6.14
	156	6.15
	157	6.15
	158	6.15
	159	6.16
	160	6.16
	161	6.16
	162	6.17
	163	6.17
	164	6.17
	165	6.17
	166	6.17
	167	6.17
	168	6.18
	169	6.18
	170	6.19
	171	6.19
	172	6.2	6.2	29
	173	6.21
	174	6.21
	175	6.22
	176	6.22
	177	6.22
	178	6.23
	179	6.23
	180	6.23
	181	6.23
	182	6.24
	183	6.24
	184	6.24
	185	6.24
	186	6.24
	187	6.25
	188	6.25
	189	6.25
	190	6.25
	191	6.25
	192	6.27
	193	6.27
	194	6.27
	195	6.27
	196	6.27
	197	6.28
	198	6.28
	199	6.29
	200	6.29
	201	6.31	6.3	34
	202	6.31
	203	6.32
	204	6.32
	205	6.33
	206	6.33
	207	6.33
	208	6.33
	209	6.34
	210	6.34
	211	6.34
	212	6.34
	213	6.34
	214	6.34
	215	6.34
	216	6.35
	217	6.35
	218	6.35
	219	6.35
	220	6.35
	221	6.35
	222	6.35
	223	6.36
	224	6.37
	225	6.37
	226	6.37
	227	6.38
	228	6.38
	229	6.38
	230	6.38
	231	6.38
	232	6.39
	233	6.39
	234	6.39
	235	6.4	6.4	50
	236	6.4
	237	6.41
	238	6.41
	239	6.41
	240	6.41
	241	6.41
	242	6.42
	243	6.42
	244	6.42
	245	6.42
	246	6.42
	247	6.42
	248	6.42
	249	6.42
	250	6.42
	251	6.43
	252	6.43
	253	6.43
	254	6.43
	255	6.44
	256	6.44
	257	6.44
	258	6.44
	259	6.45
	260	6.45
	261	6.45
	262	6.45
	263	6.45
	264	6.45
	265	6.46
	266	6.46
	267	6.46
	268	6.46
	269	6.46
	270	6.46
	271	6.46
	272	6.47
	273	6.47
	274	6.47
	275	6.47
	276	6.47
	277	6.47
	278	6.48
	279	6.48
	280	6.48
	281	6.49
	282	6.49
	283	6.49
	284	6.49
	285	6.5	6.5	47
	286	6.5
	287	6.5
	288	6.5
	289	6.5
	290	6.5
	291	6.5
	292	6.5
	293	6.5
	294	6.51
	295	6.52
	296	6.52
	297	6.52
	298	6.52
	299	6.52
	300	6.53
	301	6.53
	302	6.54
	303	6.54
	304	6.54
	305	6.54
	306	6.54
	307	6.54
	308	6.55
	309	6.55
	310	6.55
	311	6.56
	312	6.56
	313	6.56
	314	6.56
	315	6.56
	316	6.56
	317	6.56
	318	6.56
	319	6.56
	320	6.57
	321	6.57
	322	6.57
	323	6.57
	324	6.58
	325	6.58
	326	6.58
	327	6.58
	328	6.59
	329	6.59
	330	6.59
	331	6.59
	332	6.6	6.6	56
	333	6.6
	334	6.6
	335	6.6
	336	6.6
	337	6.6
	338	6.6
	339	6.6
	340	6.6
	341	6.6
	342	6.61
	343	6.61
	344	6.61
	345	6.62
	346	6.62
	347	6.62
	348	6.62
	349	6.62
	350	6.63
	351	6.63
	352	6.63
	353	6.63
	354	6.63
	355	6.63
	356	6.63
	357	6.63
	358	6.63
	359	6.63
	360	6.63
	361	6.63
	362	6.64
	363	6.65
	364	6.65
	365	6.65
	366	6.65
	367	6.65
	368	6.65
	369	6.65
	370	6.65
	371	6.65
	372	6.65
	373	6.65
	374	6.67
	375	6.67
	376	6.67
	377	6.67
	378	6.67
	379	6.67
	380	6.67
	381	6.67
	382	6.68
	383	6.69
	384	6.69
	385	6.69
	386	6.69
	387	6.69
	388	6.7	6.7	50
	389	6.7
	390	6.7
	391	6.7
	392	6.7
	393	6.71
	394	6.71
	395	6.71
	396	6.71
	397	6.71
	398	6.71
	399	6.71
	400	6.71
	401	6.71
	402	6.71
	403	6.71
	404	6.72
	405	6.72
	406	6.73
	407	6.73
	408	6.73
	409	6.73
	410	6.73
	411	6.73
	412	6.73
	413	6.74
	414	6.74
	415	6.75
	416	6.75
	417	6.75
	418	6.75
	419	6.75
	420	6.75
	421	6.75
	422	6.76
	423	6.76
	424	6.76
	425	6.77
	426	6.77
	427	6.77
	428	6.77
	429	6.77
	430	6.77
	431	6.78
	432	6.78
	433	6.78
	434	6.78
	435	6.78
	436	6.79
	437	6.79
	438	6.8	6.8	47
	439	6.8
	440	6.8
	441	6.8
	442	6.81
	443	6.81
	444	6.81
	445	6.82
	446	6.82
	447	6.82
	448	6.82
	449	6.83
	450	6.83
	451	6.83
	452	6.83
	453	6.83
	454	6.83
	455	6.83
	456	6.84
	457	6.84
	458	6.84
	459	6.84
	460	6.84
	461	6.85
	462	6.85
	463	6.85
	464	6.85
	465	6.85
	466	6.85
	467	6.86
	468	6.86
	469	6.86
	470	6.86
	471	6.86
	472	6.87
	473	6.87
	474	6.87
	475	6.87
	476	6.88
	477	6.88
	478	6.88
	479	6.89
	480	6.89
	481	6.89
	482	6.89
	483	6.89
	484	6.89
	485	6.9	6.9	59
	486	6.9
	487	6.9
	488	6.9
	489	6.9
	490	6.9
	491	6.9
	492	6.9
	493	6.9
	494	6.9
	495	6.9
	496	6.9
	497	6.91
	498	6.91
	499	6.91
	500	6.91
	501	6.91
	502	6.92
	503	6.92
	504	6.92
	505	6.92
	506	6.92
	507	6.93
	508	6.93
	509	6.94
	510	6.94
	511	6.94
	512	6.94
	513	6.94
	514	6.94
	515	6.95
	516	6.95
	517	6.95
	518	6.95
	519	6.95
	520	6.96
	521	6.96
	522	6.96
	523	6.96
	524	6.96
	525	6.96
	526	6.96
	527	6.96
	528	6.97
	529	6.97
	530	6.97
	531	6.97
	532	6.98
	533	6.98
	534	6.98
	535	6.98
	536	6.98
	537	6.98
	538	6.99
	539	6.99
	540	6.99
	541	6.99
	542	6.99
	543	6.99
	544	7	7	55
	545	7
	546	7
	547	7
	548	7
	549	7
	550	7.01
	551	7.01
	552	7.01
	553	7.01
	554	7.02
	555	7.02
	556	7.02
	557	7.02
	558	7.02
	559	7.03
	560	7.03
	561	7.03
	562	7.03
	563	7.03
	564	7.03
	565	7.03
	566	7.03
	567	7.04
	568	7.04
	569	7.04
	570	7.04
	571	7.04
	572	7.05
	573	7.05
	574	7.05
	575	7.05
	576	7.05
	577	7.05
	578	7.06
	579	7.06
	580	7.06
	581	7.06
	582	7.06
	583	7.06
	584	7.06
	585	7.06
	586	7.06
	587	7.07
	588	7.07
	589	7.07
	590	7.07
	591	7.07
	592	7.07
	593	7.08
	594	7.08
	595	7.09
	596	7.09
	597	7.09
	598	7.09
	599	7.1	7.1	62
	600	7.1
	601	7.1
	602	7.1
	603	7.1
	604	7.1
	605	7.1
	606	7.1
	607	7.1
	608	7.11
	609	7.11
	610	7.11
	611	7.11
	612	7.11
	613	7.11
	614	7.12
	615	7.12
	616	7.13
	617	7.13
	618	7.13
	619	7.13
	620	7.13
	621	7.13
	622	7.13
	623	7.13
	624	7.13
	625	7.13
	626	7.13
	627	7.14
	628	7.14
	629	7.14
	630	7.14
	631	7.15
	632	7.15
	633	7.15
	634	7.15
	635	7.15
	636	7.15
	637	7.15
	638	7.16
	639	7.16
	640	7.16
	641	7.16
	642	7.16
	643	7.17
	644	7.17
	645	7.17
	646	7.17
	647	7.17
	648	7.17
	649	7.18
	650	7.18
	651	7.18
	652	7.18
	653	7.19
	654	7.19
	655	7.19
	656	7.19
	657	7.19
	658	7.19
	659	7.19
	660	7.19
	661	7.2	7.2	53
	662	7.2
	663	7.2
	664	7.2
	665	7.2
	666	7.2
	667	7.2
	668	7.2
	669	7.2
	670	7.21
	671	7.21
	672	7.21
	673	7.21
	674	7.22
	675	7.22
	676	7.22
	677	7.22
	678	7.22
	679	7.23
	680	7.23
	681	7.23
	682	7.23
	683	7.23
	684	7.23
	685	7.24
	686	7.24
	687	7.24
	688	7.24
	689	7.24
	690	7.25
	691	7.25
	692	7.25
	693	7.25
	694	7.26
	695	7.26
	696	7.26
	697	7.26
	698	7.26
	699	7.27
	700	7.27
	701	7.27
	702	7.27
	703	7.28
	704	7.28
	705	7.28
	706	7.28
	707	7.28
	708	7.28
	709	7.29
	710	7.29
	711	7.29
	712	7.29
	713	7.29
	714	7.3	7.3	52
	715	7.3
	716	7.3
	717	7.31
	718	7.31
	719	7.31
	720	7.31
	721	7.31
	722	7.31
	723	7.31
	724	7.32
	725	7.32
	726	7.32
	727	7.32
	728	7.32
	729	7.32
	730	7.32
	731	7.32
	732	7.33
	733	7.33
	734	7.34
	735	7.34
	736	7.34
	737	7.34
	738	7.35
	739	7.35
	740	7.35
	741	7.35
	742	7.35
	743	7.35
	744	7.35
	745	7.36
	746	7.36
	747	7.36
	748	7.36
	749	7.37
	750	7.37
	751	7.37
	752	7.38
	753	7.38
	754	7.38
	755	7.38
	756	7.38
	757	7.38
	758	7.39
	759	7.39
	760	7.39
	761	7.39
	762	7.39
	763	7.39
	764	7.39
	765	7.39
	766	7.4	7.4	57
	767	7.4
	768	7.4
	769	7.4
	770	7.4
	771	7.4
	772	7.4
	773	7.4
	774	7.41
	775	7.41
	776	7.41
	777	7.41
	778	7.41
	779	7.41
	780	7.41
	781	7.41
	782	7.41
	783	7.41
	784	7.41
	785	7.41
	786	7.42
	787	7.42
	788	7.43
	789	7.43
	790	7.43
	791	7.44
	792	7.44
	793	7.44
	794	7.44
	795	7.44
	796	7.44
	797	7.44
	798	7.45
	799	7.45
	800	7.45
	801	7.45
	802	7.45
	803	7.45
	804	7.45
	805	7.45
	806	7.45
	807	7.47
	808	7.47
	809	7.47
	810	7.47
	811	7.47
	812	7.47
	813	7.47
	814	7.47
	815	7.47
	816	7.47
	817	7.47
	818	7.48
	819	7.48
	820	7.48
	821	7.48
	822	7.48
	823	7.5	7.5	59
	824	7.5
	825	7.5
	826	7.5
	827	7.5
	828	7.5
	829	7.5
	830	7.5
	831	7.5
	832	7.5
	833	7.51
	834	7.51
	835	7.51
	836	7.52
	837	7.52
	838	7.52
	839	7.52
	840	7.52
	841	7.53
	842	7.53
	843	7.53
	844	7.53
	845	7.53
	846	7.53
	847	7.53
	848	7.53
	849	7.54
	850	7.55
	851	7.55
	852	7.55
	853	7.55
	854	7.55
	855	7.55
	856	7.56
	857	7.56
	858	7.56
	859	7.56
	860	7.57
	861	7.57
	862	7.57
	863	7.57
	864	7.58
	865	7.58
	866	7.58
	867	7.58
	868	7.58
	869	7.58
	870	7.58
	871	7.58
	872	7.58
	873	7.58
	874	7.58
	875	7.58
	876	7.59
	877	7.59
	878	7.59
	879	7.59
	880	7.59
	881	7.59
	882	7.6	7.6	49
	883	7.6
	884	7.6
	885	7.6
	886	7.6
	887	7.6
	888	7.6
	889	7.61
	890	7.61
	891	7.61
	892	7.61
	893	7.62
	894	7.62
	895	7.62
	896	7.62
	897	7.63
	898	7.63
	899	7.63
	900	7.64
	901	7.64
	902	7.64
	903	7.65
	904	7.65
	905	7.65
	906	7.65
	907	7.65
	908	7.65
	909	7.66
	910	7.66
	911	7.66
	912	7.66
	913	7.66
	914	7.66
	915	7.66
	916	7.67
	917	7.67
	918	7.67
	919	7.67
	920	7.68
	921	7.68
	922	7.68
	923	7.68
	924	7.68
	925	7.69
	926	7.69
	927	7.69
	928	7.69
	929	7.69
	930	7.69
	931	7.7	7.7	49
	932	7.71
	933	7.71
	934	7.71
	935	7.71
	936	7.71
	937	7.71
	938	7.72
	939	7.72
	940	7.72
	941	7.72
	942	7.72
	943	7.73
	944	7.73
	945	7.73
	946	7.73
	947	7.73
	948	7.73
	949	7.73
	950	7.74
	951	7.74
	952	7.74
	953	7.74
	954	7.74
	955	7.74
	956	7.74
	957	7.74
	958	7.75
	959	7.75
	960	7.76
	961	7.76
	962	7.76
	963	7.76
	964	7.76
	965	7.76
	966	7.77
	967	7.77
	968	7.78
	969	7.78
	970	7.78
	971	7.78
	972	7.78
	973	7.78
	974	7.78
	975	7.78
	976	7.78
	977	7.79
	978	7.79
	979	7.79
	980	7.8	7.8	52
	981	7.8
	982	7.8
	983	7.8
	984	7.8
	985	7.81
	986	7.81
	987	7.81
	988	7.81
	989	7.81
	990	7.81
	991	7.81
	992	7.82
	993	7.82
	994	7.83
	995	7.83
	996	7.83
	997	7.83
	998	7.83
	999	7.83
	1000	7.83
	1001	7.83
	1002	7.83
	1003	7.83
	1004	7.83
	1005	7.84
	1006	7.84
	1007	7.84
	1008	7.85
	1009	7.85
	1010	7.85
	1011	7.85
	1012	7.86
	1013	7.86
	1014	7.86
	1015	7.86
	1016	7.86
	1017	7.87
	1018	7.87
	1019	7.87
	1020	7.87
	1021	7.88
	1022	7.88
	1023	7.88
	1024	7.88
	1025	7.88
	1026	7.89
	1027	7.89
	1028	7.89
	1029	7.89
	1030	7.89
	1031	7.89
	1032	7.9	7.9	40
	1033	7.9
	1034	7.9
	1035	7.91
	1036	7.91
	1037	7.91
	1038	7.91
	1039	7.92
	1040	7.92
	1041	7.92
	1042	7.92
	1043	7.93
	1044	7.93
	1045	7.93
	1046	7.93
	1047	7.94
	1048	7.94
	1049	7.94
	1050	7.95
	1051	7.95
	1052	7.95
	1053	7.95
	1054	7.95
	1055	7.95
	1056	7.95
	1057	7.96
	1058	7.96
	1059	7.96
	1060	7.96
	1061	7.96
	1062	7.97
	1063	7.97
	1064	7.97
	1065	7.97
	1066	7.99
	1067	7.99
	1068	7.99
	1069	7.99
	1070	7.99
	1071	7.99
	1072	8	8	52
	1073	8
	1074	8
	1075	8
	1076	8
	1077	8.01
	1078	8.01
	1079	8.01
	1080	8.01
	1081	8.01
	1082	8.02
	1083	8.02
	1084	8.02
	1085	8.02
	1086	8.03
	1087	8.03
	1088	8.03
	1089	8.03
	1090	8.04
	1091	8.04
	1092	8.04
	1093	8.04
	1094	8.04
	1095	8.04
	1096	8.05
	1097	8.05
	1098	8.05
	1099	8.05
	1100	8.05
	1101	8.06
	1102	8.06
	1103	8.06
	1104	8.06
	1105	8.06
	1106	8.06
	1107	8.07
	1108	8.07
	1109	8.07
	1110	8.07
	1111	8.07
	1112	8.08
	1113	8.08
	1114	8.08
	1115	8.08
	1116	8.08
	1117	8.08
	1118	8.09
	1119	8.09
	1120	8.09
	1121	8.09
	1122	8.09
	1123	8.09
	1124	8.1	8.1	34
	1125	8.1
	1126	8.1
	1127	8.11
	1128	8.11
	1129	8.11
	1130	8.11
	1131	8.12
	1132	8.12
	1133	8.12
	1134	8.13
	1135	8.13
	1136	8.13
	1137	8.13
	1138	8.13
	1139	8.14
	1140	8.14
	1141	8.15
	1142	8.15
	1143	8.15
	1144	8.15
	1145	8.16
	1146	8.16
	1147	8.16
	1148	8.16
	1149	8.17
	1150	8.17
	1151	8.18
	1152	8.18
	1153	8.18
	1154	8.18
	1155	8.19
	1156	8.19
	1157	8.19
	1158	8.2	8.2	56
	1159	8.2
	1160	8.2
	1161	8.2
	1162	8.2
	1163	8.21
	1164	8.21
	1165	8.21
	1166	8.21
	1167	8.21
	1168	8.21
	1169	8.21
	1170	8.21
	1171	8.21
	1172	8.22
	1173	8.22
	1174	8.23
	1175	8.23
	1176	8.23
	1177	8.24
	1178	8.24
	1179	8.24
	1180	8.24
	1181	8.24
	1182	8.24
	1183	8.24
	1184	8.25
	1185	8.25
	1186	8.25
	1187	8.25
	1188	8.25
	1189	8.25
	1190	8.25
	1191	8.25
	1192	8.26
	1193	8.26
	1194	8.26
	1195	8.27
	1196	8.27
	1197	8.27
	1198	8.27
	1199	8.27
	1200	8.27
	1201	8.27
	1202	8.28
	1203	8.28
	1204	8.28
	1205	8.28
	1206	8.28
	1207	8.29
	1208	8.29
	1209	8.29
	1210	8.29
	1211	8.29
	1212	8.29
	1213	8.29
	1214	8.3	8.3	42
	1215	8.3
	1216	8.3
	1217	8.3
	1218	8.3
	1219	8.3
	1220	8.3
	1221	8.3
	1222	8.31
	1223	8.31
	1224	8.31
	1225	8.32
	1226	8.32
	1227	8.32
	1228	8.32
	1229	8.32
	1230	8.32
	1231	8.33
	1232	8.33
	1233	8.33
	1234	8.33
	1235	8.33
	1236	8.33
	1237	8.33
	1238	8.34
	1239	8.34
	1240	8.35
	1241	8.35
	1242	8.36
	1243	8.36
	1244	8.36
	1245	8.36
	1246	8.38
	1247	8.38
	1248	8.39
	1249	8.39
	1250	8.39
	1251	8.39
	1252	8.39
	1253	8.39
	1254	8.39
	1255	8.39
	1256	8.4	8.4	46
	1257	8.41
	1258	8.41
	1259	8.41
	1260	8.42
	1261	8.42
	1262	8.42
	1263	8.42
	1264	8.42
	1265	8.42
	1266	8.42
	1267	8.42
	1268	8.43
	1269	8.43
	1270	8.43
	1271	8.44
	1272	8.44
	1273	8.44
	1274	8.44
	1275	8.44
	1276	8.44
	1277	8.44
	1278	8.44
	1279	8.45
	1280	8.45
	1281	8.45
	1282	8.45
	1283	8.46
	1284	8.46
	1285	8.46
	1286	8.46
	1287	8.46
	1288	8.46
	1289	8.47
	1290	8.47
	1291	8.47
	1292	8.47
	1293	8.48
	1294	8.48
	1295	8.48
	1296	8.48
	1297	8.48
	1298	8.48
	1299	8.49
	1300	8.49
	1301	8.49
	1302	8.5	8.5	30
	1303	8.5
	1304	8.5
	1305	8.5
	1306	8.51
	1307	8.51
	1308	8.51
	1309	8.51
	1310	8.51
	1311	8.51
	1312	8.52
	1313	8.52
	1314	8.53
	1315	8.54
	1316	8.54
	1317	8.54
	1318	8.54
	1319	8.55
	1320	8.55
	1321	8.55
	1322	8.56
	1323	8.56
	1324	8.56
	1325	8.57
	1326	8.57
	1327	8.58
	1328	8.58
	1329	8.58
	1330	8.58
	1331	8.59
	1332	8.6	8.6	35
	1333	8.6
	1334	8.61
	1335	8.61
	1336	8.61
	1337	8.62
	1338	8.63
	1339	8.63
	1340	8.64
	1341	8.64
	1342	8.64
	1343	8.64
	1344	8.64
	1345	8.65
	1346	8.65
	1347	8.65
	1348	8.65
	1349	8.66
	1350	8.66
	1351	8.66
	1352	8.66
	1353	8.67
	1354	8.67
	1355	8.67
	1356	8.67
	1357	8.67
	1358	8.68
	1359	8.68
	1360	8.68
	1361	8.68
	1362	8.68
	1363	8.68
	1364	8.69
	1365	8.69
	1366	8.69
	1367	8.7	8.7	26
	1368	8.7
	1369	8.7
	1370	8.7
	1371	8.71
	1372	8.72
	1373	8.72
	1374	8.72
	1375	8.73
	1376	8.73
	1377	8.74
	1378	8.74
	1379	8.74
	1380	8.74
	1381	8.75
	1382	8.76
	1383	8.76
	1384	8.76
	1385	8.77
	1386	8.77
	1387	8.77
	1388	8.77
	1389	8.78
	1390	8.78
	1391	8.78
	1392	8.79
	1393	8.8	8.8	37
	1394	8.81
	1395	8.81
	1396	8.82
	1397	8.82
	1398	8.83
	1399	8.83
	1400	8.84
	1401	8.84
	1402	8.84
	1403	8.84
	1404	8.84
	1405	8.85
	1406	8.85
	1407	8.85
	1408	8.85
	1409	8.85
	1410	8.85
	1411	8.86
	1412	8.86
	1413	8.86
	1414	8.86
	1415	8.86
	1416	8.86
	1417	8.87
	1418	8.87
	1419	8.87
	1420	8.88
	1421	8.88
	1422	8.88
	1423	8.88
	1424	8.88
	1425	8.88
	1426	8.89
	1427	8.89
	1428	8.89
	1429	8.89
	1430	8.9	8.9	30
	1431	8.9
	1432	8.9
	1433	8.9
	1434	8.9
	1435	8.91
	1436	8.91
	1437	8.91
	1438	8.91
	1439	8.92
	1440	8.92
	1441	8.92
	1442	8.92
	1443	8.92
	1444	8.93
	1445	8.93
	1446	8.93
	1447	8.94
	1448	8.95
	1449	8.95
	1450	8.96
	1451	8.96
	1452	8.96
	1453	8.97
	1454	8.98
	1455	8.98
	1456	8.98
	1457	8.98
	1458	8.99
	1459	8.99
	1460	9	9	22
	1461	9
	1462	9.01
	1463	9.02
	1464	9.03
	1465	9.03
	1466	9.03
	1467	9.04
	1468	9.04
	1469	9.05
	1470	9.05
	1471	9.05
	1472	9.06
	1473	9.06
	1474	9.06
	1475	9.07
	1476	9.07
	1477	9.07
	1478	9.08
	1479	9.08
	1480	9.08
	1481	9.08
	1482	9.11	9.1	15
	1483	9.12
	1484	9.13
	1485	9.14
	1486	9.16
	1487	9.16
	1488	9.16
	1489	9.16
	1490	9.16
	1491	9.16
	1492	9.17
	1493	9.17
	1494	9.18
	1495	9.18
	1496	9.19
	1497	9.2	9.2	15
	1498	9.21
	1499	9.21
	1500	9.21
	1501	9.22
	1502	9.22
	1503	9.24
	1504	9.25
	1505	9.26
	1506	9.26
	1507	9.27
	1508	9.27
	1509	9.27
	1510	9.27
	1511	9.29
	1512	9.3	9.3	10
	1513	9.3
	1514	9.31
	1515	9.31
	1516	9.32
	1517	9.34
	1518	9.34
	1519	9.35
	1520	9.38
	1521	9.39
	1522	9.4	9.4	10
	1523	9.4
	1524	9.41
	1525	9.41
	1526	9.41
	1527	9.44
	1528	9.46
	1529	9.47
	1530	9.47
	1531	9.48
	1532	9.53	9.5	10
	1533	9.55
	1534	9.55
	1535	9.56
	1536	9.56
	1537	9.56
	1538	9.57
	1539	9.58
	1540	9.58
	1541	9.59
	1542	9.6	9.6	6
	1543	9.6
	1544	9.6
	1545	9.66
	1546	9.67
	1547	9.69
	1548	9.7	9.7	10
	1549	9.71
	1550	9.72
	1551	9.72
	1552	9.72
	1553	9.73
	1554	9.74
	1555	9.75
	1556	9.76
	1557	9.79
	1558	9.8	9.8	10
	1559	9.81
	1560	9.81
	1561	9.81
	1562	9.86
	1563	9.86
	1564	9.87
	1565	9.87
	1566	9.87
	1567	9.88
	1568	9.93	9.9	5
	1569	9.93
	1570	9.93
	1571	9.93
	1572	9.94
	1573	10	10	10
	1574	10
	1575	10
	1576	10
	1577	10.06
	1578	10.06
	1579	10.06
	1580	10.07
	1581	10.07
	1582	10.08
	1583	10.13	10.1	7
	1584	10.13
	1585	10.13
	1586	10.13
	1587	10.14
	1588	10.15
	1589	10.19
	1590	10.2	10.2	9
	1591	10.2
	1592	10.2
	1593	10.22
	1594	10.22
	1595	10.22
	1596	10.22
	1597	10.25
	1598	10.26
	1599	10.33	10.3	4
	1600	10.37
	1601	10.38
	1602	10.39
	1603	10.4	10.4	3
	1604	10.42
	1605	10.49
	1606	10.52	10.5	5
	1607	10.55
	1608	10.55
	1609	10.57
	1610	10.57
	1611	10.61	10.6	8
	1612	10.62
	1613	10.62
	1614	10.64
	1615	10.64
	1616	10.67
	1617	10.69
	1618	10.69
	1619	10.71	10.7	3
	1620	10.77
	1621	10.79
	1622	10.8	10.8	3
	1623	10.86
	1624	10.88
	1625	10.99	10.9	1
	1626	11.06	11	1
	1627	11.18	11.1	1
	1628	11.21	11.2	2
	1629	11.22
	1630	11.65	11.6	1
	1631	12.2	12.2	1
	1632	12.78	12.7	1
